# Supplementary material for: A cross-ocean comparison of responses to settlement cues in reef-building corals
Source: PeerJ. 2014 Apr 8;2:e333. doi: 10.7717/peerj.333 (PMC3994630; doi:10.7717/peerj.333)
Supplement: Supplemental Information 1 — SI_cca_rarefaction.pl: Perl script that completes rarefaction analysis of sequence data S2_rarefaction_figs.R: Legend: R script that plots output of rarefaction analysis of sequence data. [file peerj-02-333-s002.zip]

Archive with 2 entries (2 files):
- S1_cca_rarefaction.pl
- S2_rarefaction_figs.R
